# Supplementary material for: Comprehensive Identification and Expression Analysis of the SWEET Gene Family in Actinidia eriantha Reveals That Two AeSWEET11 Genes Function in Sucrose and Hexose Transport
Source: Plants (Basel). 2025 Oct 11;14(20):3140. doi: 10.3390/plants14203140 (PMC12567542; doi:10.3390/plants14203140)
Supplement: Supplementary file 1 [file plants-14-03140-s001.zip › Supplementary_Tables.xlsx]

## Sheet: TableS1
Table S1. Gene information of the AeSWEET family
Gene name	Gene ID	Chromosome	Start Position	End Position	Gene Length (bp)	Strand	ORF Length (bp)
AeSWEET1a	Aermda10g015557	10	17386316	17390674	4359	+	756
AeSWEET1b	Aermda11g016459	11	5843849	5847758	3910	-	759
AeSWEET1c	Aermda21g032285	21	9903195	9905280	2086	+	759
AeSWEET2a	Aermda06g008678	6	10943818	10947028	3211	-	711
AeSWEET2b	Aermda19g028883	19	13648185	13651367	3183	-	711
AeSWEET3a	Aermda03g003914	3	8588837	8593578	4742	-	639
AeSWEET3b	Aermda18g027136	18	8697288	8700790	3503	-	732
AeSWEET4a	Aermda14g021668	14	16157986	16162116	4131	-	597
AeSWEET4b	Aermda14g021677	14	16237899	16241063	3165	-	717
AeSWEET5	Aermda26g040115	26	12629173	12631296	2124	-	705
AeSWEET6a	Aermda05g007063	5	7039638	7043519	3882	+	918
AeSWEET6b	Aermda27g042547	27	22975211	22977983	2773	+	660
AeSWEET6c	Aermda27g042548	27	22978483	22982339	3857	+	840
AeSWEET7	Aermda25g038763	25	14779419	14781633	2215	+	780
AeSWEET10a	Aermda16g024520	16	20028299	20030363	2065	-	864
AeSWEET10b	Aermda19g029741	19	22702555	22704700	2146	-	873
AeSWEET10c	Aermda26g039943	26	10623842	10625876	2035	+	873
AeSWEET11a	Aermda17g025173	17	2240723	2243499	2777	+	828
AeSWEET11b	Aermda28g043058	28	4092424	4094672	2249	-	828
AeSWEET12	Aermda26g039941	26	10609690	10611766	2077	-	846
AeSWEET15	Aermda13g020145	13	16731081	16735174	4094	+	864
AeSWEET16a	Aermda19g028971	19	14704937	14706924	1988	+	750
AeSWEET16b	Aermda19g028972	19	14710809	14713862	3054	+	915
AeSWEET17a	Aermda06g008778	6	12282293	12288295	6003	-	723
AeSWEET17b	Aermda13g018871	13	800348	805629	5282	-	762
AeSWEET17c	Aermda24g036607	24	1726105	1729790	3686	+	735

## Sheet: TableS2
Table S2. Pairwise similarities among AeSWEET family genes
		The pairwise similarity of ORF sequences between AeSWEET members
		AeSWEET1a	AeSWEET1b	AeSWEET1c	AeSWEET2a	AeSWEET2b	AeSWEET3a	AeSWEET3b	AeSWEET4a	AeSWEET4b	AeSWEET5	AeSWEET6a	AeSWEET6b	AeSWEET6c	AeSWEET7	AeSWEET10a	AeSWEET10b	AeSWEET10c	AeSWEET11a	AeSWEET11b	AeSWEET12	AeSWEET15	AeSWEET16a	AeSWEET16b	AeSWEET17a	AeSWEET17b	AeSWEET17c
The pairwise similarity of protein sequences between AeSWEET members	AeSWEET1a	100	90.94	72.66	45.03	46.52	37.57	44.53	36.35	46.77	47.63	35.99	42.29	39.13	51.08	41.32	42.55	41.02	43.73	43.97	41.5	41.63	39.8	41.05	47.83	45.9	50.39
	AeSWEET1b	93.68	100	73.44	45.08	45.58	36.22	44.42	35.95	46.98	46.19	34.22	41.55	39.09	50.38	43.61	42.78	42.82	45.15	43.83	41.33	41.61	40.74	41.08	47.85	45.19	51.11
	AeSWEET1c	81.18	80.93	100	45.17	45.69	35.61	45.22	36.43	50.06	48.7	34.68	42.73	39.23	50.13	41.67	40.79	41.65	43.83	43.41	41.08	40.92	41.5	41.83	47.58	44.32	50.13
	AeSWEET2a	55.09	55.98	57.85	100	95.78	36.69	42.58	37.9	47.02	47.52	38.41	45.28	42.52	42.57	38.23	36.34	36.89	38.04	37.88	39.91	37.07	39.16	35.33	43.21	43.35	43.97
	AeSWEET2b	54.34	55.77	56.7	96.19	100	37.31	41.99	37.48	46.48	48.07	37.87	45	43.11	42.7	39.13	37.42	37.29	39.65	39.98	40.75	37.64	39.32	35.02	44.01	44.73	44.77
	AeSWEET3a	43.98	43.21	43.37	41.76	41.37	100	57.56	36.31	37.94	39.18	31.79	40.3	32.12	37.93	32.79	35.7	31.01	35.81	33.65	34.39	32.3	33.73	31.05	38.87	36.1	40.87
	AeSWEET3b	41.32	42.71	42.96	42.03	43.37	54.44	100	35.13	42.8	41.26	30.48	39.84	35.41	42.82	39.13	38.36	40.18	34.13	35.34	37.88	37.29	40.52	35.83	45.25	39.32	45.92
	AeSWEET4a	44.23	44.02	44.14	46.94	46.94	35.5	47.35	100	80.06	44.48	29.6	37.05	32.98	52.05	31.03	31.54	30.94	31.86	30.7	31.73	31.54	34.9	27.1	35.44	34.03	34.53
	AeSWEET4b	54.23	54.05	54.3	56.33	56.73	38.57	46.99	82.77	100	57.32	38.76	49.37	44.19	72.18	42.16	40.59	41.19	41.08	40.65	40.16	37.96	38.83	37.51	46.55	42.99	45.54
	AeSWEET5	56.47	53.03	57.98	55.6	56.43	37.59	42.12	59.24	72.69	100	42.39	53.74	47.94	51.79	40.91	39.57	40.94	41.02	40	40.4	40.75	40.31	39.23	47.9	44.1	45.17
	AeSWEET6a	35.17	36.15	38.02	41.42	42.72	32.82	30.14	34.15	44.92	45.54	100	64.05	72.98	36.43	37.02	40.56	39.42	38.8	30.98	34.57	35.27	32.25	38.05	35.69	40	34.43
	AeSWEET6b	44.66	45.42	45.42	44.62	45.42	30.11	33.93	43.8	56.2	56.79	55.59	100	73.33	45.27	36.39	36.13	35.35	38.07	36.56	38.36	33.72	38.27	34.06	44.91	44.76	44.61
	AeSWEET6c	43.05	44.19	44.22	45.33	46.71	35.46	36.31	42.32	53.45	56.14	67.69	63.27	100	41.5	39.45	41.89	39.91	35.63	33.92	37.59	31.97	33.77	31.53	39.86	42.99	39.24
	AeSWEET7	56.65	55.34	56.11	49.82	50.72	43.01	46.59	65.64	79.54	66.02	42.18	52.77	50.81	100	44.48	43.97	41.86	44.39	44.23	41.82	43.18	40	39.46	44.36	41.18	45.21
	AeSWEET10a	48.81	42.95	47.84	44	44.33	36.25	34.28	37.86	45.93	48.29	36	40.73	40.46	52.53	100	73.63	91.89	65.22	60.26	55.84	58.11	38.38	48.28	43.3	39.67	43.94
	AeSWEET10b	47.47	46.58	47.62	43.48	42.48	41.18	35.47	36.77	45.16	48.81	34.49	40.46	40.17	50.83	79.21	100	73.39	62.5	55.7	56.84	57.29	38.07	48.54	41.89	38.72	42.76
	AeSWEET10c	46.28	43.73	46.38	43.81	44.33	37.22	38.51	40.79	48.68	47.97	36	40.66	40.58	50.33	93.1	77.89	100	63.91	59.49	57.19	58.64	38.78	47.53	42.37	38.31	41.04
	AeSWEET11a	50	48.81	49.3	45.42	46.83	41.52	40.86	38.83	46.92	45.42	32.97	37.59	38.67	51.06	56.13	53.24	53.05	100	92.18	54.4	55.29	42.19	43.98	43.72	39.89	42.27
	AeSWEET11b	53.52	52.96	53.24	43.38	46.83	39.39	40.27	39.45	47.06	44.18	34.45	36.99	38.14	51.42	57.04	52.66	53	92.75	100	54.64	56.4	40.19	43.01	42.91	39.54	41.08
	AeSWEET12	47.95	47.74	48.08	43.39	42.09	38.67	37.94	38.75	46.88	44.07	34.86	39.33	38.21	44.63	56.83	60	62.42	56.29	55.97	100	57.7	39.84	43.08	40.5	40.3	42.35
	AeSWEET15	50.52	49.83	47.59	43.46	43.14	41.81	39.94	36.09	43.85	45.3	31.76	35.56	38.12	48.51	60.06	64.42	63.7	62.46	65.29	60.33	100	38.62	41.33	41.78	37.72	43.3
	AeSWEET16a	38.8	39.4	39.87	34.3	33.44	35.52	36.09	42.47	36.45	36.05	26.08	29.55	30.81	42.67	40.43	41.07	35.1	39.49	37.19	37.34	40.82	100	50.27	44.91	40.25	46.29
	AeSWEET16b	47.12	49.52	45.02	39.2	40.51	34.97	39.05	36.25	44.01	44.87	31.33	35.52	37.74	45.57	51.06	52.98	49.85	49.22	48.92	44.79	51.08	55.23	100	45.86	41.07	46.51
	AeSWEET17a	53.64	53.44	55.43	49.61	48.45	40.68	40.97	41.47	51.94	53.49	37.88	47.04	45.79	54.58	47.19	51.54	48.66	52.54	50	45.08	50.17	39.07	58.36	100	59.62	67.48
	AeSWEET17b	53.9	52.96	52.75	48.5	45.86	36.55	36.95	37.59	47.81	53.26	38.25	43.38	47.74	49.45	45.51	46.73	45.4	49.13	49.83	42.67	48.33	37.54	49.23	67.69	100	56.17
	AeSWEET17c	56.76	54.51	60.31	53.49	51.55	43.33	42.16	46.4	56.8	51.34	37.9	43.4	43.87	53.67	50.68	51.2	49.49	54.45	53.24	50.18	50.5	41.55	56.96	77.87	63.02	100

## Sheet: TableS3
Table S3. Ka/Ks ratios of homologous genes within the AeSWEET family
Gene 1	Gene 2	Ka	Ks	Ka/Ks
AeSWEET1a	AeSWEET1b	0.060088	0.176935	0.339602
AeSWEET1a	AeSWEET1c	0.209083	0.800021	0.261347
AeSWEET1b	AeSWEET1c	0.183701	0.75484	0.243364
AeSWEET2a	AeSWEET2b	0.028693	0.090929	0.315559
AeSWEET3a	AeSWEET3b	0.254427	0.356302	0.714077
AeSWEET6a	AeSWEET5	0.463987	1.53149	0.302965
AeSWEET6a	AeSWEET6b	0.123295	0.236332	0.521705
AeSWEET15	AeSWEET10a	0.283529	2.03745	0.139158
AeSWEET10a	AeSWEET10b	0.148425	0.812479	0.182682
AeSWEET10a	AeSWEET12	0.344062	-	-
AeSWEET10b	AeSWEET12	0.378909	1.95924	0.193395
AeSWEET15	AeSWEET12	0.400293	2.61443	0.153109
AeSWEET17a	AeSWEET16a	0.554406	1.69011	0.328031
AeSWEET17b	AeSWEET17c	0.366526	1.21098	0.302668

## Sheet: TableS4
Table S4. Primer sequences used for qRT-PCR
Gene name	Forward prime ( 5' to 3')	Reverse primer ( 5' to 3')	Amplification efficiency
AeSWEET1a	GCTGTTTTTGCCGCGGTT	GAGGCAGCCAGACCACAG	0.97
AeSWEET1b	TTTTTCCTCGGTCGCGCT	AGAAGAGGGAGGCAGCCA	0.96
AeSWEET1c	CCGAAGCGAGAGAAGGGC	TGGAGGCCGAAGAGGGAA	0.95
AeSWEET2a	CCCTCGCGACCTTTTTGA	CGCCTCCATGTGCATTGC	1.02
AeSWEET2b	CAATTCTCGGGGTTGCCCT	TCGAGTTGACCGTGGCAA	0.96
AeSWEET3a	CGGGTCTCCTCTGGTGGT	CGCCTAAAGGGGTGCCAA	1.05
AeSWEET3b	AAGGCTCCGTTTGGCAGT	AGCGCAATGATGTACGGGA	1.03
AeSWEET5	CTCTCCCCACTCCCGACA	CAGTCGCAACGTACGGGT	1.02
AeSWEET6a	CGTGCCGTGCCTGACTAA	ATCTCGACACGGCACAGC	0.97
AeSWEET7	TCGCGACTCTTGCCGTTT	ACAACGGCGATGCGTACA	0.95
AeSWEET10a	ACGCGGTCATGTGGTTCT	CGAAGACGAACCCCAGGA	1.01
AeSWEET10b	TGCGGGTTTGGCCTGATT	TGCCCAAAGGTGCCACAA	0.96
AeSWEET11a	TGGCAATCCCAACCGCTT	GCAGGGGTGCCAAGTACA	0.98
AeSWEET11b	CTGCTGCTCACATGGCCT	AGAAGGTTGGCAGGGGTG	1.03
AeSWEET12	AAAGCCCGGATGACCACC	ACCCACCCAAGTACCCGA	1.04
AeSWEET15	GTCGTTGGATGGGTTTGCG	TTCAACGCTCCGAGTCCG	0.96
AeSWEET16b	AGAAGGATCGGCCCACCT	GAGAGACCGTGGGCTTCG	0.98
AeSWEET17b	TGCTGGTGGCCACTGTTA	CCAACACTACTGCTGCAGGA	0.95
AeSWEET17c	GGGCTGAGACTGGGATCC	GCAGTGCCAGCTGAGTGA	1.04
AeActin	GTGCTCAGTGGTGGTTCAA	GACGCTGTATTTCCTCTCAG	0.97

## Sheet: TableS5
Table S5. Primer sequences used for subcellular localization
Prime name	Primer sequences ( 5' to 3')	Purpose
AeSWEET11a-OrfF	AGCTTCACACCAAGAATGGCAATC	ORF amplification
AeSWEET11a-OrfR	CGGTATATGTCACACGTTAGATTCG
AeSWEET11a-SubF	TTGGAACTTTAATTTTAGCCATGGCAATCCCAACCGCTTCTCAC	Vector construction
AeSWEET11a-SubR	TCCTCGCCCTTGCTCACCATCACGTTAGATTCGCTCGCTTCAACG
AeSWEET11b-OrfF	AGCTTCACACCAAGAATGGCAATC	ORF amplification
AeSWEET11b-OrfR	GTATATATCACATGTTAGAGCTCGGT
AeSWEET11b-SubF	TTGGAACTTTAATTTTAGCCATGGCAATCCTAACTGCTGCTCACATG	Vector construction
AeSWEET11b-SubR	TCCTCGCCCTTGCTCACCATCATGTTAGAGCTCGGTTCAACGGG
Note: overlap sequences between the gene and vector were underlined.

## Sheet: TableS6
Table S6. Primer sequences used for functional analysis
Prime name	Primer sequences ( 5' to 3')
AeSWEET11a-ExpF	AATATACCCCAGCCTCGAGATGGCAATCCCAACCGCTT
AeSWEET11a-ExpR	GAAGAAGTCCAAAGCTGGATCCTCACACGTTAGATTCGCTCG
AeSWEET11b-ExpF	AATATACCCCAGCCTCGAGATGGCAATCCTAACTGCTG
AeSWEET11b-ExpR	GAAGAAGTCCAAAGCTGGATCCTCACATGTTAGAGCTCGGTT
Note: overlap sequences between the gene and vector were underlined.
